# Supplementary material for: Feasibility of Outpatient Stem Cell Transplantation in Multiple Myeloma and Risk Factors Predictive of Hospital Admission
Source: J Clin Med. 2022 Mar 16;11(6):1640. doi: 10.3390/jcm11061640 (PMC8955129; doi:10.3390/jcm11061640)
Supplement: Supplementary file 1 [file jcm-11-01640-s001.zip]

Archive with 1 entries (1 files):
- jcm-1566754-supplementary.pdf
